# Supplementary material for: Developing and validating a drug recommendation system based on tumor microenvironment and drug fingerprint
Source: Front Artif Intell. 2025 Jan 8;7:1444127. doi: 10.3389/frai.2024.1444127 (PMC11755346; doi:10.3389/frai.2024.1444127)
Supplement: Supplementary file 1 [file Table_1.xlsx]

## Sheet: Sheet1
ID	Dataset
SIDM00003	GDSC
SIDM00023	GDSC
SIDM00042	GDSC
SIDM00043	GDSC
SIDM00044	GDSC
SIDM00046	GDSC
SIDM00049	GDSC
SIDM00050	GDSC
SIDM00051	GDSC
SIDM00052	GDSC
SIDM00053	GDSC
SIDM00077	GDSC
SIDM00078	GDSC
SIDM00079	GDSC
SIDM00080	GDSC
SIDM00081	GDSC
SIDM00082	GDSC
SIDM00083	GDSC
SIDM00084	GDSC
SIDM00086	GDSC
SIDM00090	GDSC
SIDM00091	GDSC
SIDM00092	GDSC
SIDM00094	GDSC
SIDM00095	GDSC
SIDM00097	GDSC
SIDM00105	GDSC
SIDM00107	GDSC
SIDM00108	GDSC
SIDM00112	GDSC
SIDM00113	GDSC
SIDM00115	GDSC
SIDM00116	GDSC
SIDM00117	GDSC
SIDM00118	GDSC
SIDM00119	GDSC
SIDM00122	GDSC
SIDM00123	GDSC
SIDM00124	GDSC
SIDM00125	GDSC
SIDM00126	GDSC
SIDM00127	GDSC
SIDM00128	GDSC
SIDM00129	GDSC
SIDM00130	GDSC
SIDM00132	GDSC
SIDM00133	GDSC
SIDM00135	GDSC
SIDM00136	GDSC
SIDM00137	GDSC
SIDM00138	GDSC
SIDM00140	GDSC
SIDM00143	GDSC
SIDM00146	GDSC
SIDM00148	GDSC
SIDM00149	GDSC
SIDM00150	GDSC
SIDM00151	GDSC
SIDM00155	GDSC
SIDM00172	GDSC
SIDM00174	GDSC
SIDM00175	GDSC
SIDM00176	GDSC
SIDM00179	GDSC
SIDM00180	GDSC
SIDM00182	GDSC
SIDM00183	GDSC
SIDM00184	GDSC
SIDM00185	GDSC
SIDM00186	GDSC
SIDM00187	GDSC
SIDM00188	GDSC
SIDM00189	GDSC
SIDM00190	GDSC
SIDM00191	GDSC
SIDM00193	GDSC
SIDM00195	GDSC
SIDM00196	GDSC
SIDM00197	GDSC
SIDM00198	GDSC
SIDM00199	GDSC
SIDM00200	GDSC
SIDM00201	GDSC
SIDM00202	GDSC
SIDM00203	GDSC
SIDM00206	GDSC
SIDM00207	GDSC
SIDM00208	GDSC
SIDM00209	GDSC
SIDM00210	GDSC
SIDM00212	GDSC
SIDM00214	GDSC
SIDM00216	GDSC
SIDM00217	GDSC
SIDM00220	GDSC
SIDM00223	GDSC
SIDM00225	GDSC
SIDM00230	GDSC
SIDM00231	GDSC
SIDM00232	GDSC
SIDM00235	GDSC
SIDM00237	GDSC
SIDM00238	GDSC
SIDM00239	GDSC
SIDM00241	GDSC
SIDM00242	GDSC
SIDM00245	GDSC
SIDM00249	GDSC
SIDM00250	GDSC
SIDM00261	GDSC
SIDM00262	GDSC
SIDM00263	GDSC
SIDM00264	GDSC
SIDM00266	GDSC
SIDM00269	GDSC
SIDM00270	GDSC
SIDM00272	GDSC
SIDM00273	GDSC
SIDM00278	GDSC
SIDM00282	GDSC
SIDM00284	GDSC
SIDM00291	GDSC
SIDM00292	GDSC
SIDM00293	GDSC
SIDM00294	GDSC
SIDM00296	GDSC
SIDM00297	GDSC
SIDM00299	GDSC
SIDM00301	GDSC
SIDM00303	GDSC
SIDM00304	GDSC
SIDM00305	GDSC
SIDM00315	GDSC
SIDM00316	GDSC
SIDM00317	GDSC
SIDM00318	GDSC
SIDM00319	GDSC
SIDM00320	GDSC
SIDM00321	GDSC
SIDM00322	GDSC
SIDM00325	GDSC
SIDM00326	GDSC
SIDM00328	GDSC
SIDM00332	GDSC
SIDM00336	GDSC
SIDM00337	GDSC
SIDM00339	GDSC
SIDM00343	GDSC
SIDM00347	GDSC
SIDM00348	GDSC
SIDM00349	GDSC
SIDM00350	GDSC
SIDM00351	GDSC
SIDM00352	GDSC
SIDM00353	GDSC
SIDM00355	GDSC
SIDM00356	GDSC
SIDM00365	GDSC
SIDM00367	GDSC
SIDM00368	GDSC
SIDM00369	GDSC
SIDM00371	GDSC
SIDM00375	GDSC
SIDM00377	GDSC
SIDM00382	GDSC
SIDM00386	GDSC
SIDM00392	GDSC
SIDM00399	GDSC
SIDM00401	GDSC
SIDM00411	GDSC
SIDM00419	GDSC
SIDM00425	GDSC
SIDM00426	GDSC
SIDM00427	GDSC
SIDM00444	GDSC
SIDM00445	GDSC
SIDM00453	GDSC
SIDM00454	GDSC
SIDM00455	GDSC
SIDM00465	GDSC
SIDM00466	GDSC
SIDM00469	GDSC
SIDM00472	GDSC
SIDM00473	GDSC
SIDM00474	GDSC
SIDM00475	GDSC
SIDM00476	GDSC
SIDM00477	GDSC
SIDM00478	GDSC
SIDM00479	GDSC
SIDM00480	GDSC
SIDM00481	GDSC
SIDM00483	GDSC
SIDM00485	GDSC
SIDM00487	GDSC
SIDM00489	GDSC
SIDM00492	GDSC
SIDM00494	GDSC
SIDM00498	GDSC
SIDM00501	GDSC
SIDM00505	GDSC
SIDM00506	GDSC
SIDM00509	GDSC
SIDM00510	GDSC
SIDM00511	GDSC
SIDM00513	GDSC
SIDM00515	GDSC
SIDM00516	GDSC
SIDM00521	GDSC
SIDM00522	GDSC
SIDM00523	GDSC
SIDM00524	GDSC
SIDM00525	GDSC
SIDM00527	GDSC
SIDM00528	GDSC
SIDM00529	GDSC
SIDM00530	GDSC
SIDM00531	GDSC
SIDM00533	GDSC
SIDM00534	GDSC
SIDM00535	GDSC
SIDM00537	GDSC
SIDM00538	GDSC
SIDM00540	GDSC
SIDM00541	GDSC
SIDM00542	GDSC
SIDM00543	GDSC
SIDM00545	GDSC
SIDM00550	GDSC
SIDM00551	GDSC
SIDM00552	GDSC
SIDM00554	GDSC
SIDM00555	GDSC
SIDM00562	GDSC
SIDM00564	GDSC
SIDM00565	GDSC
SIDM00566	GDSC
SIDM00569	GDSC
SIDM00571	GDSC
SIDM00573	GDSC
SIDM00574	GDSC
SIDM00575	GDSC
SIDM00581	GDSC
SIDM00582	GDSC
SIDM00583	GDSC
SIDM00584	GDSC
SIDM00588	GDSC
SIDM00589	GDSC
SIDM00590	GDSC
SIDM00591	GDSC
SIDM00592	GDSC
SIDM00599	GDSC
SIDM00603	GDSC
SIDM00604	GDSC
SIDM00607	GDSC
SIDM00609	GDSC
SIDM00611	GDSC
SIDM00613	GDSC
SIDM00620	GDSC
SIDM00621	GDSC
SIDM00622	GDSC
SIDM00625	GDSC
SIDM00628	GDSC
SIDM00629	GDSC
SIDM00630	GDSC
SIDM00631	GDSC
SIDM00633	GDSC
SIDM00645	GDSC
SIDM00646	GDSC
SIDM00648	GDSC
SIDM00650	GDSC
SIDM00652	GDSC
SIDM00653	GDSC
SIDM00654	GDSC
SIDM00658	GDSC
SIDM00659	GDSC
SIDM00660	GDSC
SIDM00663	GDSC
SIDM00664	GDSC
SIDM00667	GDSC
SIDM00669	GDSC
SIDM00670	GDSC
SIDM00673	GDSC
SIDM00675	GDSC
SIDM00677	GDSC
SIDM00680	GDSC
SIDM00681	GDSC
SIDM00684	GDSC
SIDM00685	GDSC
SIDM00690	GDSC
SIDM00695	GDSC
SIDM00697	GDSC
SIDM00698	GDSC
SIDM00699	GDSC
SIDM00702	GDSC
SIDM00704	GDSC
SIDM00706	GDSC
SIDM00708	GDSC
SIDM00709	GDSC
SIDM00710	GDSC
SIDM00711	GDSC
SIDM00715	GDSC
SIDM00718	GDSC
SIDM00719	GDSC
SIDM00721	GDSC
SIDM00724	GDSC
SIDM00726	GDSC
SIDM00727	GDSC
SIDM00728	GDSC
SIDM00729	GDSC
SIDM00730	GDSC
SIDM00731	GDSC
SIDM00732	GDSC
SIDM00733	GDSC
SIDM00734	GDSC
SIDM00735	GDSC
SIDM00738	GDSC
SIDM00739	GDSC
SIDM00741	GDSC
SIDM00742	GDSC
SIDM00743	GDSC
SIDM00744	GDSC
SIDM00746	GDSC
SIDM00747	GDSC
SIDM00749	GDSC
SIDM00750	GDSC
SIDM00751	GDSC
SIDM00753	GDSC
SIDM00754	GDSC
SIDM00755	GDSC
SIDM00756	GDSC
SIDM00758	GDSC
SIDM00759	GDSC
SIDM00760	GDSC
SIDM00761	GDSC
SIDM00762	GDSC
SIDM00767	GDSC
SIDM00769	GDSC
SIDM00770	GDSC
SIDM00771	GDSC
SIDM00772	GDSC
SIDM00774	GDSC
SIDM00776	GDSC
SIDM00777	GDSC
SIDM00778	GDSC
SIDM00779	GDSC
SIDM00781	GDSC
SIDM00782	GDSC
SIDM00783	GDSC
SIDM00789	GDSC
SIDM00792	GDSC
SIDM00795	GDSC
SIDM00796	GDSC
SIDM00797	GDSC
SIDM00798	GDSC
SIDM00799	GDSC
SIDM00801	GDSC
SIDM00803	GDSC
SIDM00806	GDSC
SIDM00810	GDSC
SIDM00812	GDSC
SIDM00815	GDSC
SIDM00816	GDSC
SIDM00817	GDSC
SIDM00818	GDSC
SIDM00819	GDSC
SIDM00820	GDSC
SIDM00821	GDSC
SIDM00826	GDSC
SIDM00828	GDSC
SIDM00831	GDSC
SIDM00832	GDSC
SIDM00835	GDSC
SIDM00837	GDSC
SIDM00839	GDSC
SIDM00841	GDSC
SIDM00842	GDSC
SIDM00847	GDSC
SIDM00848	GDSC
SIDM00849	GDSC
SIDM00853	GDSC
SIDM00855	GDSC
SIDM00857	GDSC
SIDM00858	GDSC
SIDM00860	GDSC
SIDM00861	GDSC
SIDM00865	GDSC
SIDM00866	GDSC
SIDM00867	GDSC
SIDM00870	GDSC
SIDM00872	GDSC
SIDM00874	GDSC
SIDM00875	GDSC
SIDM00877	GDSC
SIDM00878	GDSC
SIDM00879	GDSC
SIDM00881	GDSC
SIDM00882	GDSC
SIDM00884	GDSC
SIDM00885	GDSC
SIDM00890	GDSC
SIDM00892	GDSC
SIDM00893	GDSC
SIDM00898	GDSC
SIDM00899	GDSC
SIDM00903	GDSC
SIDM00909	GDSC
SIDM00918	GDSC
SIDM00919	GDSC
SIDM00920	GDSC
SIDM00921	GDSC
SIDM00922	GDSC
SIDM00925	GDSC
SIDM00927	GDSC
SIDM00928	GDSC
SIDM00929	GDSC
SIDM00930	GDSC
SIDM00932	GDSC
SIDM00933	GDSC
SIDM00934	GDSC
SIDM00937	GDSC
SIDM00938	GDSC
SIDM00940	GDSC
SIDM00941	GDSC
SIDM00942	GDSC
SIDM00943	GDSC
SIDM00944	GDSC
SIDM00947	GDSC
SIDM00950	GDSC
SIDM00953	GDSC
SIDM00955	GDSC
SIDM00956	GDSC
SIDM00957	GDSC
SIDM00961	GDSC
SIDM00963	GDSC
SIDM00965	GDSC
SIDM00966	GDSC
SIDM00967	GDSC
SIDM00968	GDSC
SIDM00969	GDSC
SIDM00971	GDSC
SIDM00973	GDSC
SIDM00974	GDSC
SIDM00975	GDSC
SIDM00976	GDSC
SIDM00986	GDSC
SIDM00988	GDSC
SIDM00998	GDSC
SIDM01000	GDSC
SIDM01001	GDSC
SIDM01002	GDSC
SIDM01024	GDSC
SIDM01025	GDSC
SIDM01026	GDSC
SIDM01027	GDSC
SIDM01028	GDSC
SIDM01029	GDSC
SIDM01030	GDSC
SIDM01031	GDSC
SIDM01032	GDSC
SIDM01037	GDSC
SIDM01040	GDSC
SIDM01041	GDSC
SIDM01042	GDSC
SIDM01051	GDSC
SIDM01052	GDSC
SIDM01055	GDSC
SIDM01056	GDSC
SIDM01059	GDSC
SIDM01060	GDSC
SIDM01062	GDSC
SIDM01066	GDSC
SIDM01067	GDSC
SIDM01068	GDSC
SIDM01069	GDSC
SIDM01070	GDSC
SIDM01071	GDSC
SIDM01078	GDSC
SIDM01079	GDSC
SIDM01080	GDSC
SIDM01081	GDSC
SIDM01082	GDSC
SIDM01083	GDSC
SIDM01084	GDSC
SIDM01087	GDSC
SIDM01090	GDSC
SIDM01095	GDSC
SIDM01096	GDSC
SIDM01104	GDSC
SIDM01105	GDSC
SIDM01106	GDSC
SIDM01107	GDSC
SIDM01108	GDSC
SIDM01109	GDSC
SIDM01111	GDSC
SIDM01112	GDSC
SIDM01113	GDSC
SIDM01118	GDSC
SIDM01121	GDSC
SIDM01124	GDSC
SIDM01125	GDSC
SIDM01126	GDSC
SIDM01127	GDSC
SIDM01128	GDSC
SIDM01129	GDSC
SIDM01131	GDSC
SIDM01134	GDSC
SIDM01135	GDSC
SIDM01136	GDSC
SIDM01137	GDSC
SIDM01138	GDSC
SIDM01139	GDSC
SIDM01141	GDSC
SIDM01149	GDSC
SIDM01150	GDSC
SIDM01156	GDSC
SIDM01159	GDSC
SIDM01161	GDSC
SIDM01162	GDSC
SIDM01163	GDSC
SIDM01165	GDSC
SIDM01168	GDSC
SIDM01169	GDSC
SIDM01170	GDSC
SIDM01171	GDSC
SIDM01173	GDSC
SIDM01175	GDSC
SIDM01178	GDSC
SIDM01179	GDSC
SIDM01186	GDSC
SIDM01187	GDSC
SIDM01188	GDSC
SIDM01189	GDSC
SIDM01191	GDSC
SIDM01197	GDSC
SIDM01210	GDSC
SIDM01228	GDSC
SIDM01233	GDSC
SIDM01240	GDSC
SIDM01242	GDSC
SIDM01246	GDSC
SIDM01248	GDSC
ACH-000013	CCLE
ACH-000014	CCLE
ACH-000022	CCLE
ACH-000027	CCLE
ACH-000037	CCLE
ACH-000041	CCLE
ACH-000051	CCLE
ACH-000066	CCLE
ACH-000085	CCLE
ACH-000093	CCLE
ACH-000097	CCLE
ACH-000102	CCLE
ACH-000123	CCLE
ACH-000133	CCLE
ACH-000163	CCLE
ACH-000164	CCLE
ACH-000205	CCLE
ACH-000234	CCLE
ACH-000237	CCLE
ACH-000256	CCLE
ACH-000266	CCLE
ACH-000274	CCLE
ACH-000278	CCLE
ACH-000279	CCLE
ACH-000280	CCLE
ACH-000289	CCLE
ACH-000296	CCLE
ACH-000307	CCLE
ACH-000313	CCLE
ACH-000323	CCLE
ACH-000324	CCLE
ACH-000368	CCLE
ACH-000404	CCLE
ACH-000415	CCLE
ACH-000418	CCLE
ACH-000445	CCLE
ACH-000458	CCLE
ACH-000467	CCLE
ACH-000468	CCLE
ACH-000477	CCLE
ACH-000479	CCLE
ACH-000495	CCLE
ACH-000499	CCLE
ACH-000500	CCLE
ACH-000502	CCLE
ACH-000503	CCLE
ACH-000517	CCLE
ACH-000542	CCLE
ACH-000543	CCLE
ACH-000549	CCLE
ACH-000582	CCLE
ACH-000590	CCLE
ACH-000608	CCLE
ACH-000618	CCLE
ACH-000623	CCLE
ACH-000630	CCLE
ACH-000632	CCLE
ACH-000661	CCLE
ACH-000682	CCLE
ACH-000685	CCLE
ACH-000692	CCLE
ACH-000701	CCLE
ACH-000715	CCLE
ACH-000721	CCLE
ACH-000723	CCLE
ACH-000726	CCLE
ACH-000732	CCLE
ACH-000735	CCLE
ACH-000762	CCLE
ACH-000765	CCLE
ACH-000771	CCLE
ACH-000774	CCLE
ACH-000777	CCLE
ACH-000785	CCLE
ACH-000791	CCLE
ACH-000796	CCLE
ACH-000833	CCLE
ACH-000836	CCLE
ACH-000842	CCLE
ACH-000845	CCLE
ACH-000868	CCLE
ACH-000884	CCLE
ACH-000895	CCLE
ACH-000899	CCLE
ACH-000959	CCLE
ACH-000967	CCLE
ACH-000982	CCLE
ACH-001022	CCLE
ACH-001029	CCLE
ACH-001145	CCLE
ACH-001164	CCLE
ACH-001192	CCLE
ACH-001239	CCLE
TCGA-2L-AAQA	TCGA
TCGA-2L-AAQE	TCGA
TCGA-2L-AAQI	TCGA
TCGA-2L-AAQJ	TCGA
TCGA-3A-A9I9	TCGA
TCGA-3A-A9IC	TCGA
TCGA-3A-A9IZ	TCGA
TCGA-3A-A9J0	TCGA
TCGA-3B-A9HT	TCGA
TCGA-50-5068	TCGA
TCGA-50-5930	TCGA
TCGA-64-5778	TCGA
TCGA-99-8033	TCGA
TCGA-A6-6652	TCGA
TCGA-AA-3713	TCGA
TCGA-B0-5094	TCGA
TCGA-B0-5694	TCGA
TCGA-BA-A4IF	TCGA
TCGA-BA-A4IH	TCGA
TCGA-BA-A6D8	TCGA
TCGA-BA-A6DA	TCGA
TCGA-BA-A6DD	TCGA
TCGA-BA-A6DI	TCGA
TCGA-BA-A6DJ	TCGA
TCGA-BH-A2L8	TCGA
TCGA-CN-6998	TCGA
TCGA-CN-A63T	TCGA
TCGA-CN-A641	TCGA
TCGA-CN-A6V3	TCGA
TCGA-CN-A6V6	TCGA
TCGA-CN-A6V7	TCGA
TCGA-CQ-A4CH	TCGA
TCGA-D6-A6EK	TCGA
TCGA-DX-A6B8	TCGA
TCGA-E9-A1NG	TCGA
TCGA-EW-A2FR	TCGA
TCGA-F2-6879	TCGA
TCGA-F2-A8YN	TCGA
TCGA-F7-A50J	TCGA
TCGA-FB-A5VM	TCGA
TCGA-FB-A78T	TCGA
TCGA-FB-AAPY	TCGA
TCGA-FB-AAQ6	TCGA
TCGA-GM-A2DL	TCGA
TCGA-H8-A6C1	TCGA
TCGA-HD-8314	TCGA
TCGA-HZ-7920	TCGA
TCGA-HZ-7924	TCGA
TCGA-HZ-8317	TCGA
TCGA-HZ-A49G	TCGA
TCGA-HZ-A49H	TCGA
TCGA-HZ-A49I	TCGA
TCGA-HZ-A77O	TCGA
TCGA-HZ-A77P	TCGA
TCGA-IB-7644	TCGA
TCGA-IB-7647	TCGA
TCGA-IB-7652	TCGA
TCGA-IB-7885	TCGA
TCGA-IB-7888	TCGA
TCGA-IB-7889	TCGA
TCGA-IB-8127	TCGA
TCGA-IB-A5SO	TCGA
TCGA-IB-A5SP	TCGA
TCGA-IB-A5SS	TCGA
TCGA-IB-A6UF	TCGA
TCGA-IB-AAUO	TCGA
TCGA-IF-A4AJ	TCGA
TCGA-IG-A3YC	TCGA
TCGA-IQ-A61E	TCGA
TCGA-IQ-A61G	TCGA
TCGA-IQ-A61J	TCGA
TCGA-IQ-A61O	TCGA
TCGA-IS-A3K7	TCGA
TCGA-IW-A3M4	TCGA
TCGA-JY-A93D	TCGA
TCGA-K1-A6RU	TCGA
TCGA-KF-A41W	TCGA
TCGA-KU-A6H7	TCGA
TCGA-LB-A8F3	TCGA
TCGA-LD-A7W5	TCGA
TCGA-LI-A67I	TCGA
TCGA-LL-A8F5	TCGA
TCGA-MO-A47P	TCGA
TCGA-MZ-A5BI	TCGA
TCGA-MZ-A7D7	TCGA
TCGA-OE-A75W	TCGA
TCGA-P3-A6SW	TCGA
TCGA-P3-A6T2	TCGA
TCGA-P3-A6T3	TCGA
TCGA-P3-A6T7	TCGA
TCGA-P3-A6T8	TCGA
TCGA-Q3-A5QY	TCGA
TCGA-RB-AA9M	TCGA
TCGA-S4-A8RM	TCGA
TCGA-T2-A6X0	TCGA
TCGA-TN-A7HJ	TCGA
TCGA-TN-A7HL	TCGA
TCGA-UF-A7JC	TCGA
TCGA-UF-A7JF	TCGA
TCGA-UF-A7JJ	TCGA
TCGA-UF-A7JK	TCGA
TCGA-US-A774	TCGA
TCGA-VR-A8EQ	TCGA
TCGA-X6-A7WC	TCGA
TCGA-XD-AAUI	TCGA
