# Supplementary material for: Developing and validating a drug recommendation system based on tumor microenvironment and drug fingerprint
Source: Front Artif Intell. 2025 Jan 8;7:1444127. doi: 10.3389/frai.2024.1444127 (PMC11755346; doi:10.3389/frai.2024.1444127)
Supplement: Supplementary file 2 [file Table_2.xlsx]

## Sheet: Supplementary table 1
symbol	method_of_action	cosmic_moa	intogen_moa	gene_id
ABCB1	Act		Act	SIDG00064
ABI1	ambiguous	TSG, fusion	ambiguous	SIDG00145
ABL1	Act	oncogene, fusion	Act	SIDG00150
ABL2	Act	oncogene, fusion	Act	SIDG00151
ACKR3	Act	oncogene, fusion	Act	SIDG00205
ACSL3	Act	fusion	Act	SIDG00244
ACVR1	ambiguous	oncogene	ambiguous	SIDG00344
ACVR2A	LoF	TSG	LoF	SIDG00347
AFDN	Act	oncogene, fusion		SIDG00567
AFF1	Act	fusion	Act	SIDG00569
AFF3	ambiguous	oncogene, fusion	ambiguous	SIDG00573
AFF4	Act	oncogene, fusion		SIDG00574
AJUBA	LoF		LoF	SIDG00701
AKT1	Act	oncogene	Act	SIDG00784
AKT2	Act	oncogene		SIDG00786
AKT3	ambiguous		ambiguous	SIDG00787
ALB	Act		Act	SIDG00793
ALK	Act	oncogene, fusion	Act	SIDG00858
AMER1	LoF	TSG	LoF	SIDG00920
APC	LoF	TSG	LoF	SIDG01214
APOBEC3B	ambiguous	oncogene, TSG		SIDG01247
AR	Act	oncogene	Act	SIDG01312
ARAF	Act		Act	SIDG01313
ARHGAP26	LoF	TSG, fusion		SIDG01382
ARHGAP35	LoF		LoF	SIDG01396
ARHGAP5	LoF		LoF	SIDG01359
ARHGEF10	ambiguous		ambiguous	SIDG01424
ARHGEF10L	LoF		LoF	SIDG01425
ARHGEF12	ambiguous	TSG, fusion	Act	SIDG01427
ARID1A	LoF	TSG, fusion	LoF	SIDG01446
ARID1B	LoF	TSG	LoF	SIDG01447
ARID2	LoF	TSG	LoF	SIDG01448
ARNT	ambiguous	oncogene, TSG, fusion		SIDG01543
ASPSCR1	fusion	fusion		SIDG01681
ASXL1	LoF	TSG	LoF	SIDG01704
ASXL2	LoF		LoF	SIDG01705
ATF1	Act	oncogene, fusion		SIDG01720
ATF7IP	LoF		LoF	SIDG01733
ATG7	LoF		LoF	SIDG01745
ATIC	fusion	fusion		SIDG01760
ATM	LoF	TSG	LoF	SIDG01764
ATP1A1	ambiguous	oncogene, TSG		SIDG01771
ATP2B3	LoF	TSG		SIDG01792
ATR	LoF	TSG	LoF	SIDG01954
ATRX	LoF	TSG	LoF	SIDG01959
AXIN1	LoF	TSG	LoF	SIDG02003
AXIN2	LoF	TSG	LoF	SIDG02004
B2M	LoF	TSG	LoF	SIDG02017
BAP1	LoF	TSG	LoF	SIDG02114
BARD1	LoF	TSG		SIDG02115
BAX	LoF	TSG		SIDG02127
BCL10	ambiguous	TSG, fusion	ambiguous	SIDG02200
BCL11A	Act	oncogene, fusion	Act	SIDG02201
BCL11B	ambiguous	oncogene, TSG, fusion	Act	SIDG02202
BCL2	Act	oncogene, fusion	Act	SIDG02177
BCL2L12	ambiguous		ambiguous	SIDG02184
BCL3	Act	oncogene, fusion		SIDG02189
BCL6	Act	oncogene, fusion	Act	SIDG02191
BCL7A	Act	fusion	Act	SIDG02194
BCL9	Act	oncogene, fusion	Act	SIDG02197
BCL9L	ambiguous	oncogene, TSG	Act	SIDG02198
BCLAF1	Act		Act	SIDG02203
BCOR	LoF	TSG, fusion	LoF	SIDG02209
BCORL1	ambiguous	oncogene, TSG	LoF	SIDG02210
BCR	Act	fusion	Act	SIDG02212
BIRC3	ambiguous	oncogene, TSG, fusion	Act	SIDG02303
BIRC6	ambiguous		ambiguous	SIDG02305
BLM	LoF	TSG		SIDG02318
BMPR1A	ambiguous	oncogene, TSG	LoF	SIDG02359
BMPR2	LoF		LoF	SIDG02364
BRAF	Act	oncogene, fusion	Act	SIDG02491
BRCA1	LoF	TSG	LoF	SIDG02496
BRCA2	LoF	TSG	LoF	SIDG02498
BRD3	Act	oncogene, fusion		SIDG02504
BRD4	Act	oncogene, fusion	Act	SIDG02506
BRD7	LoF		LoF	SIDG02507
BRIP1	LoF	TSG		SIDG02533
BTG1	ambiguous	TSG, fusion	ambiguous	SIDG02614
BTK	ambiguous	oncogene, TSG	Act	SIDG02622
BUB1B	LoF	TSG		SIDG02641
CACNA1D	ambiguous	oncogene	ambiguous	SIDG03307
CALR	Act	oncogene		SIDG03383
CAMTA1	LoF	TSG, fusion	LoF	SIDG03407
CANT1	fusion	fusion		SIDG03414
CARD11	Act	oncogene	Act	SIDG03455
CARS1	ambiguous	TSG, fusion	ambiguous	SIDG03471
CASP8	LoF	TSG	LoF	SIDG03513
CASZ1	LoF		LoF	SIDG03528
CBFA2T3	ambiguous	TSG, fusion	Act	SIDG03555
CBFB	ambiguous	TSG, fusion	Act	SIDG03556
CBL	ambiguous	oncogene, TSG, fusion	Act	SIDG03557
CBLB	LoF	TSG		SIDG03558
CBLC	ambiguous	oncogene, TSG		SIDG03559
CCDC6	LoF	TSG, fusion	LoF	SIDG03616
CCNB1IP1	LoF	TSG, fusion		SIDG03829
CCND1	Act	oncogene, fusion	Act	SIDG03838
CCND2	Act	oncogene, fusion	Act	SIDG03839
CCND3	Act	oncogene, fusion	Act	SIDG03842
CCNE1	Act	oncogene		SIDG03846
CCR7	LoF		LoF	SIDG03886
CD274	LoF	TSG, fusion		SIDG04016
CD58	LoF		LoF	SIDG03973
CD74	Act	oncogene, fusion		SIDG03980
CD79A	Act	oncogene		SIDG03981
CD79B	Act	oncogene	Act	SIDG03982
CDC73	LoF	TSG	LoF	SIDG04087
CDH1	LoF	TSG	LoF	SIDG04102
CDH10	Act		Act	SIDG04111
CDH11	ambiguous	TSG, fusion	ambiguous	SIDG04112
CDK12	LoF	TSG	LoF	SIDG04166
CDK4	Act	oncogene	Act	SIDG04147
CDK6	Act	oncogene, fusion		SIDG04156
CDKN1A	LoF		LoF	SIDG04181
CDKN1B	LoF	TSG	LoF	SIDG04183
CDKN2A	LoF	TSG	LoF	SIDG04185
CDKN2C	LoF	TSG	LoF	SIDG04194
CDX2	ambiguous	TSG, fusion	Act	SIDG04229
CEBPA	ambiguous	TSG	ambiguous	SIDG04285
CEP43	fusion	fusion		SIDG09087
CHCHD7	fusion	fusion		SIDG04540
CHD2	LoF		LoF	SIDG04544
CHD4	Act	oncogene	Act	SIDG04546
CHEK2	LoF	TSG	LoF	SIDG04554
CIC	ambiguous	oncogene, TSG, fusion	LoF	SIDG04675
CIITA	ambiguous	TSG, fusion	Act	SIDG04708
CLIP1	LoF	fusion	LoF	SIDG04858
CLTC	ambiguous	TSG, fusion	Act	SIDG04905
CLTCL1	ambiguous	TSG, fusion	Act	SIDG04907
CMTR2	LoF		LoF	SIDG04962
CNBP	LoF	TSG, fusion		SIDG04969
CNOT3	ambiguous	TSG	Act	SIDG05011
CNTRL	fusion	fusion		SIDG05065
COL1A1	Act	fusion	Act	SIDG05089
COL2A1	fusion	fusion		SIDG05093
CPEB3	Act		Act	SIDG05319
CR1	ambiguous		ambiguous	SIDG05369
CREB1	Act	oncogene, fusion		SIDG05386
CREB3L1	LoF	TSG, fusion		SIDG05388
CREB3L2	Act	oncogene, fusion		SIDG05389
CREBBP	ambiguous	oncogene, TSG, fusion	LoF	SIDG05393
CRLF2	Act	oncogene, fusion		SIDG05424
CRNKL1	Act		Act	SIDG05429
CRTC1	ambiguous	oncogene, fusion	ambiguous	SIDG05445
CRTC3	fusion	fusion		SIDG05447
CSF3R	Act	oncogene	Act	SIDG05503
CTCF	LoF	TSG	LoF	SIDG05645
CTNNB1	Act	oncogene, fusion	Act	SIDG05669
CUL3	LoF		LoF	SIDG05725
CUX1	ambiguous	oncogene, TSG	ambiguous	SIDG05735
CXCR4	Act	oncogene	Act	SIDG05773
CYLD	LoF	TSG	LoF	SIDG05873
CYP2C8	LoF		LoF	SIDG05892
CYSLTR2	Act		Act	SIDG06001
DAXX	ambiguous	oncogene, TSG	LoF	SIDG06056
DAZAP1	LoF		LoF	SIDG06061
DCAF12L2	Act		Act	SIDG06104
DCC	LoF		LoF	SIDG06116
DCSTAMP	Act		Act	SIDG06142
DCTN1	fusion	fusion		SIDG06145
DDB2	ambiguous	oncogene, TSG	LoF	SIDG06166
DDIT3	Act	oncogene, fusion		SIDG06174
DDR2	Act	oncogene		SIDG06184
DDX10	LoF	TSG, fusion		SIDG06202
DDX3X	LoF	TSG	LoF	SIDG06194
DDX5	Act	oncogene, fusion		SIDG06197
DDX6	ambiguous	oncogene, fusion	ambiguous	SIDG06198
DEK	Act	oncogene, fusion		SIDG06359
DGCR8	LoF		LoF	SIDG06490
DHX9	Act		Act	SIDG06541
DICER1	LoF	TSG	LoF	SIDG06566
DIS3	LoF		LoF	SIDG06591
DNAJB1	LoF	fusion	LoF	SIDG06724
DNM2	LoF	TSG		SIDG06841
DNMT3A	LoF	TSG	LoF	SIDG06848
DOT1L	LoF		LoF	SIDG06888
DROSHA	LoF	TSG	LoF	SIDG06992
DTX1	ambiguous		ambiguous	SIDG07036
DUSP16	LoF		LoF	SIDG07078
EBF1	ambiguous	TSG, fusion	ambiguous	SIDG07252
EFTUD2	ambiguous		ambiguous	SIDG07446
EGFR	Act	oncogene	Act	SIDG07457
EGR2	ambiguous		ambiguous	SIDG07468
EHD2	ambiguous		ambiguous	SIDG07474
EIF1AX	LoF		LoF	SIDG07496
EIF3E	ambiguous	TSG, fusion	Act	SIDG07541
EIF4A2	fusion	fusion		SIDG07580
ELF3	LoF		LoF	SIDG07653
ELF4	ambiguous	oncogene, TSG, fusion	Act	SIDG07655
ELK4	Act	oncogene, fusion		SIDG07665
ELL	ambiguous	TSG, fusion	ambiguous	SIDG07666
ELN	ambiguous		ambiguous	SIDG07682
EML4	ambiguous	fusion	ambiguous	SIDG07772
ENPEP	ambiguous		ambiguous	SIDG07813
EP300	LoF	TSG, fusion	LoF	SIDG07855
EPAS1	ambiguous	oncogene, TSG	Act	SIDG07859
EPHA2	LoF		LoF	SIDG07878
EPHA3	ambiguous		ambiguous	SIDG07879
EPHA7	ambiguous		ambiguous	SIDG07884
EPS15	ambiguous	TSG, fusion	Act	SIDG07916
ERBB2	Act	oncogene, fusion	Act	SIDG07927
ERBB3	Act	oncogene	Act	SIDG07928
ERBB4	ambiguous	oncogene, TSG	LoF	SIDG07929
ERC1	fusion	fusion		SIDG07931
ERCC2	LoF	TSG	LoF	SIDG07935
ERCC3	LoF	TSG	LoF	SIDG07936
ERCC4	LoF	TSG		SIDG07937
ERCC5	LoF	TSG		SIDG07938
ERG	Act	oncogene, fusion	Act	SIDG07949
ESR1	ambiguous	oncogene, TSG, fusion	Act	SIDG08129
ESRRA	Act		Act	SIDG08134
ETNK1	LoF	TSG		SIDG08160
ETV1	Act	oncogene, fusion		SIDG08165
ETV4	ambiguous	oncogene, fusion	LoF	SIDG08169
ETV5	Act	oncogene, fusion	Act	SIDG08170
ETV6	ambiguous	TSG, fusion	Act	SIDG08172
EWSR1	Act	oncogene, fusion	Act	SIDG08191
EXT1	LoF	TSG, fusion		SIDG08228
EXT2	LoF	TSG	LoF	SIDG08229
EZH2	ambiguous	oncogene, TSG	LoF	SIDG08244
EZR	fusion	fusion		SIDG08246
FAM135B	Act		Act	SIDG08581
FAM174B	ambiguous		ambiguous	SIDG08637
FAM186A	ambiguous		ambiguous	SIDG08657
FANCA	LoF	TSG	LoF	SIDG08782
FANCC	LoF	TSG	LoF	SIDG08784
FANCD2	LoF	TSG	LoF	SIDG08785
FANCE	LoF	TSG		SIDG08789
FANCF	LoF	TSG	LoF	SIDG08790
FANCG	LoF	TSG		SIDG08791
FAS	LoF	TSG	LoF	SIDG08815
FAT1	LoF	TSG	LoF	SIDG08824
FAT2	Act		Act	SIDG08826
FAT3	ambiguous		ambiguous	SIDG08827
FAT4	LoF	TSG	LoF	SIDG08828
FBLN1	Act		Act	SIDG08842
FBN2	ambiguous		ambiguous	SIDG08847
FBXO11	LoF	TSG	LoF	SIDG08883
FBXW7	LoF	TSG	LoF	SIDG08918
FCGR2B	Act	oncogene, fusion		SIDG08948
FCRL4	Act	oncogene, fusion		SIDG08969
FES	ambiguous	oncogene, TSG		SIDG09023
FEV	Act	oncogene, fusion		SIDG09025
FGD5	Act		Act	SIDG09041
FGFR1	Act	oncogene, fusion	Act	SIDG09086
FGFR2	Act	oncogene, fusion	Act	SIDG09090
FGFR3	Act	oncogene, fusion	Act	SIDG09091
FGFR4	Act	oncogene	Act	SIDG09098
FH	LoF	TSG	LoF	SIDG09108
FHIT	ambiguous	TSG, fusion	ambiguous	SIDG09111
FIP1L1	fusion	fusion		SIDG09135
FLCN	LoF	TSG	LoF	SIDG09173
FLI1	Act	oncogene, fusion		SIDG09177
FLT3	Act	oncogene	Act	SIDG09192
FLT4	ambiguous	oncogene	ambiguous	SIDG09194
FN1	LoF		LoF	SIDG09225
FOXA1	ambiguous	oncogene	LoF	SIDG09271
FOXA2	LoF		LoF	SIDG09272
FOXD4L1	LoF		LoF	SIDG09287
FOXL2	ambiguous	oncogene, TSG	Act	SIDG09308
FOXO1	ambiguous	oncogene, TSG, fusion	Act	SIDG09318
FOXO3	ambiguous	oncogene, TSG, fusion	ambiguous	SIDG09320
FOXO4	ambiguous	oncogene, TSG, fusion		SIDG09322
FOXP1	Act	oncogene, fusion	Act	SIDG09324
FSTL3	Act	oncogene, fusion		SIDG09542
FUBP1	ambiguous	oncogene	LoF	SIDG09604
FUS	LoF	TSG, fusion		SIDG09618
GAS7	fusion	fusion		SIDG09884
GATA1	ambiguous	oncogene, TSG	Act	SIDG09889
GATA2	Act	oncogene	Act	SIDG09890
GATA3	ambiguous	oncogene, TSG	LoF	SIDG09892
GLI1	Act		Act	SIDG10175
GMPS	LoF		LoF	SIDG10272
GNA11	Act	oncogene	Act	SIDG10274
GNA13	LoF		LoF	SIDG10276
GNAI2	ambiguous		ambiguous	SIDG10281
GNAQ	Act	oncogene	Act	SIDG10287
GNAS	Act	oncogene	Act	SIDG10289
GOLGA5	fusion	fusion		SIDG10361
GOPC	fusion	fusion		SIDG10415
GPC3	ambiguous	oncogene, TSG		SIDG10460
GPHN	fusion	fusion		SIDG10478
GRIN2A	ambiguous	TSG	Act	SIDG10664
GTF2I	Act		Act	SIDG10793
H3-3A	Act	oncogene	Act	SIDG10944
H3-3B	Act	oncogene		SIDG10951
H4C9	Act	fusion	Act	SIDG11353
HERC2	ambiguous		ambiguous	SIDG11180
HERPUD1	fusion	fusion		SIDG11196
HEY1	Act	oncogene, fusion		SIDG11213
HGF	Act		Act	SIDG11219
HIF1A	Act	oncogene		SIDG11241
HIP1	Act	oncogene, fusion	Act	SIDG11280
HLA-A	ambiguous	fusion	ambiguous	SIDG11393
HLA-B	ambiguous		ambiguous	SIDG11394
HLF	Act	oncogene, fusion		SIDG11441
HMGA1	Act	oncogene, fusion		SIDG11462
HMGA2	Act	oncogene, fusion		SIDG11471
HNF1A	LoF	TSG	LoF	SIDG11670
HNRNPA2B1	Act	oncogene, fusion	Act	SIDG11758
HOOK3	fusion	fusion		SIDG11843
HOXA11	ambiguous	oncogene, TSG, fusion	ambiguous	SIDG11864
HOXA13	Act	oncogene, fusion		SIDG11866
HOXA9	ambiguous	oncogene, TSG, fusion		SIDG11861
HOXC11	Act	oncogene, fusion		SIDG11892
HOXC13	Act	oncogene, fusion	Act	SIDG11894
HOXD11	Act	oncogene, fusion		SIDG11904
HOXD13	ambiguous	oncogene, fusion	LoF	SIDG11906
HRAS	Act	oncogene	Act	SIDG11947
HSP90AA1	Act	fusion	Act	SIDG12029
HSP90AB1	Act	fusion	Act	SIDG12035
HSPG2	ambiguous		ambiguous	SIDG12151
HTRA2	LoF		LoF	SIDG12191
ID3	LoF		LoF	SIDG12269
IDH1	Act	oncogene	Act	SIDG12285
IDH2	Act	oncogene	Act	SIDG12287
IFNAR1	LoF		LoF	SIDG12352
IFNGR1	LoF		LoF	SIDG12360
IKBKB	ambiguous	oncogene	ambiguous	SIDG12924
IKZF1	ambiguous	TSG, fusion	ambiguous	SIDG12928
IKZF3	ambiguous		ambiguous	SIDG12930
IL2	fusion	fusion		SIDG12944
IL21R	fusion	fusion		SIDG13010
IL6ST	Act	oncogene	Act	SIDG12959
IL7R	Act	oncogene	Act	SIDG12962
ING1	LoF		LoF	SIDG13083
INO80	ambiguous		ambiguous	SIDG13098
IRAK1	LoF		LoF	SIDG13216
IRF1	LoF		LoF	SIDG13222
IRF4	ambiguous	oncogene, TSG, fusion	ambiguous	SIDG13228
IRS4	ambiguous	oncogene, TSG	LoF	SIDG13241
ITK	fusion	fusion		SIDG13332
JAK1	ambiguous	oncogene, TSG	ambiguous	SIDG13374
JAK2	ambiguous	oncogene, fusion	ambiguous	SIDG13375
JAK3	Act	oncogene	Act	SIDG13376
JUN	Act	oncogene		SIDG13419
KAT6A	ambiguous	oncogene, fusion	ambiguous	SIDG13444
KAT6B	ambiguous	TSG, fusion	Act	SIDG13445
KCNJ5	Act	oncogene		SIDG13529
KDM3B	ambiguous		ambiguous	SIDG13634
KDM5A	Act	oncogene, fusion	Act	SIDG13642
KDM5C	LoF	TSG	LoF	SIDG13644
KDM6A	ambiguous	oncogene, TSG	LoF	SIDG13648
KDR	Act	oncogene	Act	SIDG13653
KDSR	fusion	fusion		SIDG13654
KEAP1	ambiguous	TSG	Act	SIDG13655
KEL	Act		Act	SIDG13656
KIF5B	Act	fusion	Act	SIDG13735
KIFC1	Act		Act	SIDG13768
KIT	Act	oncogene	Act	SIDG13799
KLF4	ambiguous	oncogene, TSG	Act	SIDG13819
KLF5	ambiguous		ambiguous	SIDG13821
KLF6	LoF	TSG		SIDG13822
KLHL36	ambiguous		ambiguous	SIDG13886
KLHL6	LoF		LoF	SIDG13856
KLK2	fusion	fusion		SIDG13892
KMT2A	ambiguous	oncogene, fusion	LoF	SIDG13924
KMT2B	LoF		LoF	SIDG13925
KMT2C	LoF	TSG	LoF	SIDG13926
KMT2D	ambiguous	oncogene, TSG	LoF	SIDG13927
KNL1	LoF	TSG, fusion		SIDG13936
KRAS	Act	oncogene	Act	SIDG13960
KTN1	fusion	fusion		SIDG14310
LASP1	fusion	fusion		SIDG14414
LATS1	LoF	TSG	LoF	SIDG14417
LATS2	LoF	TSG	LoF	SIDG14418
LCK	Act	oncogene, fusion		SIDG14457
LDB1	Act		Act	SIDG14482
LEF1	ambiguous	oncogene, TSG		SIDG14514
LIFR	Act	fusion	Act	SIDG14602
LMNA	fusion	fusion		SIDG16660
LMO1	Act	oncogene, fusion		SIDG16667
LMO2	Act	oncogene, fusion		SIDG16668
LOX	LoF		LoF	SIDG16705
LPAR4	LoF		LoF	SIDG16718
LPP	Act	oncogene, fusion	Act	SIDG16733
LRIG3	ambiguous	TSG, fusion	ambiguous	SIDG16756
LRP1B	LoF	TSG	LoF	SIDG16764
LTB	Act		Act	SIDG16936
LY75-CD302	Act		Act	SIDG16983
LYL1	Act	oncogene, fusion		SIDG16991
LZTR1	LoF	TSG	LoF	SIDG17035
MAF	ambiguous	oncogene, fusion	LoF	SIDG17068
MAFB	Act	oncogene, fusion		SIDG17072
MALT1	ambiguous	oncogene, fusion	LoF	SIDG17149
MAML2	ambiguous	oncogene, fusion	LoF	SIDG17154
MAP2	ambiguous		ambiguous	SIDG17190
MAP2K1	Act	oncogene	Act	SIDG17191
MAP2K2	Act	oncogene		SIDG17193
MAP2K4	ambiguous	oncogene, TSG	LoF	SIDG17195
MAP2K7	LoF		LoF	SIDG17199
MAP3K1	ambiguous	oncogene, TSG	LoF	SIDG17200
MAP3K13	ambiguous	oncogene, TSG		SIDG17213
MAPK1	Act	oncogene	Act	SIDG17235
MARK2	ambiguous		ambiguous	SIDG17298
MAX	ambiguous	TSG	Act	SIDG17350
MB21D2	LoF		LoF	SIDG17353
MCM3AP	ambiguous		ambiguous	SIDG17421
MDM2	Act	oncogene	Act	SIDG17467
MDM4	Act	oncogene	Act	SIDG17468
MECOM	Act	oncogene, fusion	Act	SIDG17480
MED12	ambiguous	TSG	Act	SIDG17493
MEF2B	LoF		LoF	SIDG17537
MEN1	LoF	TSG	LoF	SIDG17577
MET	Act	oncogene	Act	SIDG17604
MGA	LoF		LoF	SIDG17682
MITF	Act	oncogene		SIDG19770
MLF1	LoF	TSG, fusion		SIDG19801
MLH1	LoF	TSG		SIDG19803
MLLT1	Act	fusion	Act	SIDG19809
MLLT10	Act	oncogene, fusion		SIDG19812
MLLT11	fusion	fusion		SIDG19815
MLLT3	Act	fusion	Act	SIDG19810
MLLT6	fusion	fusion		SIDG19811
MN1	Act	oncogene, fusion		SIDG19870
MPL	Act	oncogene		SIDG19953
MRTFA	ambiguous	oncogene, TSG, fusion		SIDG19775
MSH2	LoF	TSG		SIDG20308
MSH6	LoF	TSG		SIDG20313
MSI2	ambiguous	oncogene, fusion	ambiguous	SIDG20315
MSN	ambiguous	fusion	ambiguous	SIDG20359
MTCP1	Act	oncogene, fusion	Act	SIDG20623
MTOR	Act	oncogene	Act	SIDG20992
MUC1	fusion	fusion		SIDG21035
MUTYH	LoF	TSG		SIDG21067
MYB	Act	oncogene, fusion		SIDG21087
MYC	Act	oncogene, fusion	Act	SIDG21097
MYCL	Act	oncogene		SIDG21103
MYCN	Act	oncogene	Act	SIDG21108
MYD88	Act	oncogene	Act	SIDG21113
MYH11	Act	fusion	Act	SIDG21129
MYH9	ambiguous	TSG, fusion	Act	SIDG21127
MYO5A	ambiguous	fusion	ambiguous	SIDG21183
MYOD1	Act	oncogene		SIDG21206
NAB2	LoF	TSG, fusion		SIDG21282
NBEA	ambiguous		ambiguous	SIDG21399
NBN	LoF	TSG		SIDG21410
NCOA1	ambiguous	fusion	ambiguous	SIDG21479
NCOA2	Act	oncogene, fusion	Act	SIDG21480
NCOA4	LoF	TSG, fusion		SIDG21482
NCOR1	LoF	TSG	LoF	SIDG21491
NCOR2	ambiguous	TSG	Act	SIDG21495
NDRG1	LoF	TSG, fusion		SIDG21528
NEFH	ambiguous		ambiguous	SIDG21678
NF1	LoF	TSG, fusion	LoF	SIDG21750
NF2	LoF	TSG	LoF	SIDG21764
NFATC2	ambiguous	oncogene, fusion	ambiguous	SIDG21769
NFE2L2	ambiguous	oncogene, TSG	Act	SIDG21776
NFIB	fusion	fusion		SIDG21784
NFKB2	ambiguous	oncogene, TSG, fusion	ambiguous	SIDG21794
NFKBIA	LoF		LoF	SIDG21795
NFKBIE	ambiguous	TSG	ambiguous	SIDG21798
NIN	LoF	fusion	LoF	SIDG21856
NIPBL	LoF		LoF	SIDG21876
NKTR	Act		Act	SIDG21903
NKX2-1	ambiguous	oncogene, TSG	ambiguous	SIDG21906
NONO	LoF	fusion	LoF	SIDG22052
NOTCH1	ambiguous	oncogene, TSG, fusion	ambiguous	SIDG22079
NOTCH2	ambiguous	oncogene, TSG	ambiguous	SIDG22080
NPEPPS	LoF		LoF	SIDG22120
NPM1	ambiguous	oncogene, fusion	ambiguous	SIDG22155
NPRL2	LoF		LoF	SIDG22216
NR4A3	Act	oncogene, fusion		SIDG22262
NRAS	Act	oncogene	Act	SIDG22269
NRG1	ambiguous	TSG, fusion	Act	SIDG22290
NRK	Act		Act	SIDG22302
NRP1	LoF		LoF	SIDG22308
NSD1	Act	fusion	Act	SIDG22319
NSD2	Act	oncogene, fusion		SIDG22320
NSD3	Act	oncogene, fusion		SIDG22321
NT5C2	Act	oncogene		SIDG22350
NT5C3A	LoF		LoF	SIDG22351
NTRK1	ambiguous	oncogene, TSG, fusion	Act	SIDG22386
NTRK3	Act	oncogene, fusion	Act	SIDG22388
NUMA1	Act	fusion	Act	SIDG22449
NUP214	Act	fusion	Act	SIDG22483
NUP98	Act	oncogene, fusion		SIDG22470
NUTM1	Act	oncogene, fusion		SIDG22501
NUTM2B	fusion	fusion		SIDG22504
NUTM2D	fusion	fusion		SIDG22506
NXF1	Act		Act	SIDG22514
OLIG2	Act	oncogene, fusion		SIDG22651
P2RY8	Act	oncogene, fusion	Act	SIDG23756
PABPC1	ambiguous		ambiguous	SIDG23785
PAFAH1B2	fusion	fusion		SIDG23834
PAK2	Act		Act	SIDG23860
PALB2	LoF	TSG		SIDG23865
PARP4	ambiguous		ambiguous	SIDG23935
PATZ1	LoF	TSG, fusion		SIDG23965
PAX3	Act	oncogene, fusion		SIDG23972
PAX5	ambiguous	oncogene, TSG, fusion		SIDG23974
PAX7	fusion	fusion		SIDG23977
PAX8	fusion	fusion		SIDG23978
PBRM1	LoF	TSG	LoF	SIDG23994
PBX1	Act	oncogene, fusion		SIDG23995
PCBP1	Act		Act	SIDG24016
PCDH17	LoF		LoF	SIDG24042
PCM1	fusion	fusion		SIDG24131
PCMTD1	LoF		LoF	SIDG24133
PDCD1LG2	Act	oncogene, fusion	Act	SIDG24195
PDE4DIP	Act	fusion	Act	SIDG24232
PDGFB	Act	oncogene, fusion		SIDG24251
PDGFRA	Act	oncogene, fusion	Act	SIDG24254
PDGFRB	Act	oncogene, fusion	Act	SIDG24255
PDPR	ambiguous		ambiguous	SIDG24291
PEG3	Act		Act	SIDG24334
PER1	LoF	TSG, fusion		SIDG24349
PHF6	LoF	TSG	LoF	SIDG24545
PHOX2B	LoF	TSG		SIDG24589
PICALM	fusion	fusion		SIDG24615
PIK3CA	Act	oncogene	Act	SIDG24670
PIK3CB	Act	oncogene	Act	SIDG24671
PIK3R1	LoF	TSG	LoF	SIDG24679
PIM1	ambiguous	oncogene, fusion	LoF	SIDG24689
PLAG1	Act	oncogene, fusion	Act	SIDG24936
PLCB4	Act		Act	SIDG24951
PLCG1	Act	oncogene, fusion	Act	SIDG24959
PML	LoF	TSG, fusion	LoF	SIDG25091
PMS2	LoF	TSG	LoF	SIDG25103
POLD1	ambiguous	TSG	Act	SIDG25194
POLE	ambiguous	TSG	ambiguous	SIDG25201
POLQ	ambiguous	oncogene, TSG	ambiguous	SIDG25215
POT1	ambiguous	TSG	ambiguous	SIDG25294
POU2AF1	Act	oncogene, fusion		SIDG25312
POU2F2	ambiguous		ambiguous	SIDG25314
POU5F1	Act	oncogene, fusion		SIDG25323
PPARG	LoF	TSG, fusion		SIDG25346
PPFIBP1	fusion	fusion		SIDG25367
PPM1D	ambiguous	oncogene	LoF	SIDG25493
PPP2R1A	ambiguous	TSG	Act	SIDG25582
PPP3CA	LoF		LoF	SIDG25599
PPP6C	LoF	TSG	LoF	SIDG25616
PPT2	Act		Act	SIDG25624
PRCC	fusion	fusion		SIDG25689
PRDM1	LoF	TSG	LoF	SIDG25693
PRDM16	Act	oncogene, fusion		SIDG25707
PRDM2	ambiguous		ambiguous	SIDG25694
PREX2	Act	oncogene	Act	SIDG25750
PRF1	LoF	TSG	LoF	SIDG25751
PRKACA	Act	oncogene		SIDG25774
PRKAR1A	ambiguous	oncogene, TSG, fusion	LoF	SIDG25781
PRKCB	Act		Act	SIDG25789
PRKCD	LoF		LoF	SIDG25790
PRKD2	ambiguous		ambiguous	SIDG25801
PRR14	LoF		LoF	SIDG25907
PRRX1	Act	fusion	Act	SIDG25955
PSIP1	Act	oncogene, fusion	Act	SIDG26048
PTCH1	LoF	TSG	LoF	SIDG26185
PTEN	LoF	TSG	LoF	SIDG26200
PTK6	ambiguous	oncogene, TSG		SIDG26243
PTMA	LoF		LoF	SIDG26246
PTPN11	Act	oncogene	Act	SIDG26287
PTPN13	LoF	TSG	LoF	SIDG26289
PTPN14	LoF		LoF	SIDG26290
PTPN6	LoF		LoF	SIDG26284
PTPRB	ambiguous	TSG	ambiguous	SIDG26299
PTPRC	ambiguous	TSG	Act	SIDG26300
PTPRD	Act		Act	SIDG26302
PTPRK	LoF	TSG, fusion	LoF	SIDG26312
PTPRT	LoF	TSG	LoF	SIDG26320
QKI	ambiguous	oncogene, TSG	LoF	SIDG26437
RABEP1	LoF	fusion	LoF	SIDG26561
RAC1	Act	oncogene	Act	SIDG26576
RAD21	ambiguous	oncogene, TSG	LoF	SIDG26601
RAD51B	LoF	TSG, fusion		SIDG26615
RAF1	Act	oncogene, fusion	Act	SIDG26631
RALGDS	Act		Act	SIDG26649
RANBP2	LoF	TSG, fusion	LoF	SIDG26663
RAP1GDS1	Act	oncogene, fusion	Act	SIDG26690
RARA	Act	oncogene, fusion	Act	SIDG26706
RASA1	LoF		LoF	SIDG26727
RASA2	LoF		LoF	SIDG26728
RB1	LoF	TSG	LoF	SIDG26775
RBFOX1	Act		Act	SIDG26800
RBFOX2	Act		Act	SIDG26801
RBM10	LoF	TSG	LoF	SIDG26815
RBM15	LoF	fusion	LoF	SIDG26824
RBM38	ambiguous		ambiguous	SIDG26855
RBM39	Act		Act	SIDG26856
RECQL4	ambiguous	oncogene, TSG	LoF	SIDG27002
REL	Act	oncogene		SIDG27017
RELA	Act		Act	SIDG27018
RET	Act	oncogene, fusion	Act	SIDG27044
RGL3	Act		Act	SIDG27121
RGPD3	ambiguous		ambiguous	SIDG27130
RGS7	LoF		LoF	SIDG27143
RHOA	ambiguous	oncogene, TSG	Act	SIDG27184
RHOH	LoF	TSG, fusion		SIDG27194
RHPN2	ambiguous		ambiguous	SIDG27216
RIPK1	ambiguous		ambiguous	SIDG27256
RMI2	LoF	TSG, fusion		SIDG27287
RNF213	Act	fusion	Act	SIDG29169
RNF43	LoF	TSG	LoF	SIDG29110
RNF6	LoF		LoF	SIDG29082
ROS1	Act	oncogene, fusion		SIDG31261
RPL10	LoF	TSG	LoF	SIDG31587
RPL22	ambiguous	TSG, fusion	Act	SIDG31990
RPL5	LoF	TSG		SIDG31334
RPN1	fusion	fusion		SIDG32635
RPS3A	ambiguous		ambiguous	SIDG32712
RPS6KA3	LoF		LoF	SIDG32814
RRAGC	Act		Act	SIDG33406
RRAS2	Act		Act	SIDG33409
RSPH10B2	ambiguous		ambiguous	SIDG33465
RSPO2	LoF	TSG, fusion		SIDG33468
RSPO3	Act	oncogene, fusion		SIDG33469
RUNX1	ambiguous	oncogene, TSG, fusion	ambiguous	SIDG33527
RUNX1T1	ambiguous	oncogene, TSG, fusion	ambiguous	SIDG33529
RXRA	LoF		LoF	SIDG33553
SALL4	Act	oncogene	Act	SIDG33629
SATB1	Act		Act	SIDG33700
SBDS	LoF	TSG		SIDG33711
SDC4	LoF	fusion	LoF	SIDG33897
SDHA	LoF	TSG		SIDG33914
SDHAF2	LoF	TSG		SIDG33916
SDHB	LoF	TSG		SIDG33922
SDHC	LoF	TSG		SIDG33923
SDHD	LoF	TSG		SIDG33928
SEPTIN9	Act		Act	SIDG34099
SET	Act	oncogene, fusion	Act	SIDG34205
SETBP1	Act	oncogene, fusion	Act	SIDG34206
SETD1B	LoF		LoF	SIDG34208
SETD2	LoF	TSG	LoF	SIDG34209
SETDB1	Act		Act	SIDG34218
SF3B1	Act	oncogene	Act	SIDG34252
SFMBT2	Act		Act	SIDG34261
SFPQ	LoF	TSG, fusion		SIDG34263
SFRP4	LoF	TSG		SIDG34270
SGK1	ambiguous		ambiguous	SIDG34300
SH2B3	ambiguous	TSG	ambiguous	SIDG34322
SH3GL1	Act	oncogene, fusion		SIDG34345
SIN3A	Act		Act	SIDG34465
SIRPA	LoF		LoF	SIDG34475
SIX1	ambiguous	oncogene	LoF	SIDG34493
SLC34A2	LoF	TSG, fusion		SIDG34911
SLC45A3	LoF	fusion	LoF	SIDG34994
SMAD2	LoF	TSG	LoF	SIDG35068
SMAD3	LoF	TSG	LoF	SIDG35069
SMAD4	LoF	TSG	LoF	SIDG35070
SMARCA1	LoF		LoF	SIDG35081
SMARCA4	LoF	TSG	LoF	SIDG35083
SMARCB1	LoF	TSG	LoF	SIDG35088
SMARCD1	ambiguous	TSG	ambiguous	SIDG35091
SMARCE1	LoF	TSG		SIDG35094
SMC1A	Act		Act	SIDG35103
SMO	Act	oncogene	Act	SIDG35197
SND1	Act	oncogene, fusion		SIDG35283
SOCS1	LoF	TSG	LoF	SIDG36031
SOHLH2	Act		Act	SIDG36057
SOS1	Act		Act	SIDG36071
SOX17	Act		Act	SIDG36100
SOX2	Act	oncogene		SIDG36082
SOX21	LoF		LoF	SIDG36102
SOX9	LoF		LoF	SIDG36092
SP140	ambiguous		ambiguous	SIDG36119
SPEN	ambiguous	TSG	ambiguous	SIDG36265
SPOP	ambiguous	TSG	Act	SIDG36335
SRC	Act	oncogene		SIDG36405
SRGAP3	Act		Act	SIDG36427
SRSF2	Act	oncogene	Act	SIDG36484
SRSF3	Act	oncogene, fusion		SIDG36485
SS18	fusion	fusion		SIDG36501
SS18L1	fusion	fusion		SIDG36502
SSX1	Act	oncogene, fusion		SIDG36551
SSX2	Act	oncogene, fusion		SIDG36552
SSX4	Act	oncogene, fusion		SIDG36556
STAG2	LoF	TSG	LoF	SIDG36646
STAT3	ambiguous	oncogene	ambiguous	SIDG36681
STAT5B	ambiguous	oncogene, TSG, fusion	ambiguous	SIDG36684
STAT6	Act	oncogene, fusion	Act	SIDG36685
STIL	ambiguous	oncogene, fusion	ambiguous	SIDG36701
STK11	LoF	TSG	LoF	SIDG36713
STRN	ambiguous	fusion	ambiguous	SIDG36778
SUFU	LoF	TSG		SIDG36842
SUSD2	Act		Act	SIDG36927
SUZ12	ambiguous	oncogene, TSG, fusion	Act	SIDG36936
SYK	Act	oncogene, fusion		SIDG36972
TAF15	ambiguous	oncogene, fusion	ambiguous	SIDG37106
TAL1	Act	oncogene, fusion		SIDG37113
TAL2	Act	oncogene, fusion		SIDG37114
TBL1XR1	ambiguous	oncogene, TSG, fusion	LoF	SIDG37273
TBX3	ambiguous	oncogene, TSG	LoF	SIDG37288
TCEA1	fusion	fusion		SIDG37315
TCF12	fusion	fusion		SIDG37348
TCF3	ambiguous	oncogene, TSG, fusion		SIDG37339
TCF4	Act		Act	SIDG37341
TCF7L2	Act	oncogene, fusion	Act	SIDG37347
TCIRG1	LoF		LoF	SIDG37361
TCL1A	Act	oncogene, fusion		SIDG37362
TEC	LoF		LoF	SIDG37424
TENT5C	LoF	TSG	LoF	SIDG08401
TERT	ambiguous	oncogene, TSG		SIDG37472
TET1	ambiguous	oncogene, TSG, fusion	ambiguous	SIDG37480
TET2	LoF	TSG	LoF	SIDG37482
TFAP4	LoF		LoF	SIDG37540
TFE3	Act	oncogene, fusion		SIDG37549
TFEB	Act	oncogene, fusion		SIDG37550
TFG	LoF	fusion	LoF	SIDG37555
TGFBR2	LoF	TSG	LoF	SIDG37577
TGIF1	LoF		LoF	SIDG37582
TLL1	Act		Act	SIDG37773
TLX1	Act	oncogene, fusion		SIDG37790
TLX3	Act	oncogene, fusion		SIDG37793
TMEM127	LoF	TSG		SIDG37976
TMPRSS2	fusion	fusion		SIDG38164
TNC	ambiguous		ambiguous	SIDG38209
TNFAIP3	LoF	TSG	LoF	SIDG38213
TNFRSF14	LoF	TSG	LoF	SIDG38237
TNFRSF17	Act	oncogene, fusion		SIDG38239
TOP1	LoF	fusion	LoF	SIDG38338
TOP2A	Act		Act	SIDG38342
TP53	ambiguous	oncogene, TSG, fusion	LoF	SIDG38363
TP63	ambiguous	oncogene, TSG	ambiguous	SIDG38385
TPM3	LoF	TSG, fusion		SIDG38409
TPM4	fusion	fusion		SIDG38419
TPR	fusion	fusion		SIDG38432
TRAF3	LoF		LoF	SIDG38541
TRAF7	LoF	TSG		SIDG38550
TRIM24	ambiguous	oncogene, TSG, fusion	Act	SIDG39069
TRIM27	Act	oncogene, fusion		SIDG39073
TRIM33	ambiguous	TSG, fusion	ambiguous	SIDG39079
TRIM49C	Act		Act	SIDG39101
TRIP11	Act	fusion	Act	SIDG39174
TRRAP	ambiguous	oncogene	ambiguous	SIDG39494
TSC1	LoF	TSG	LoF	SIDG39640
TSC2	LoF	TSG	LoF	SIDG39641
TSHR	Act	oncogene		SIDG39662
U2AF1	Act	oncogene	Act	SIDG40048
U2AF2	Act		Act	SIDG40051
UBE2A	LoF		LoF	SIDG40094
UBE2D2	Act		Act	SIDG40103
UBR5	ambiguous	oncogene	ambiguous	SIDG40228
UGT2B17	Act		Act	SIDG40313
USP44	LoF		LoF	SIDG40580
USP6	Act	oncogene, fusion	Act	SIDG40461
USP8	ambiguous	oncogene	ambiguous	SIDG40464
USP9X	LoF		LoF	SIDG40466
VAV1	Act		Act	SIDG40639
VHL	LoF	TSG	LoF	SIDG40703
WAS	ambiguous	oncogene	LoF	SIDG40973
WDCP	fusion	fusion		SIDG41021
WDR45	LoF		LoF	SIDG41061
WIF1	LoF	TSG, fusion		SIDG41133
WNK2	ambiguous		ambiguous	SIDG41146
WNK4	ambiguous		ambiguous	SIDG41148
WRN	LoF	TSG	LoF	SIDG41173
WT1	ambiguous	oncogene, TSG, fusion	LoF	SIDG41181
WWTR1	Act	oncogene, fusion		SIDG41198
XPA	LoF	TSG		SIDG41252
XPC	LoF	TSG	LoF	SIDG41254
XPO1	Act	oncogene	Act	SIDG41258
YWHAE	LoF	TSG, fusion		SIDG41361
ZBTB16	ambiguous	TSG, fusion	ambiguous	SIDG41438
ZBTB20	Act		Act	SIDG41441
ZBTB7B	Act		Act	SIDG41424
ZCRB1	LoF		LoF	SIDG41513
ZEB1	LoF		LoF	SIDG41549
ZFHX3	LoF	TSG	LoF	SIDG41569
ZFP36L1	LoF		LoF	SIDG41579
ZFX	LoF		LoF	SIDG41602
ZMYM2	fusion	fusion		SIDG41654
ZNF148	Act		Act	SIDG41805
ZNF165	LoF		LoF	SIDG41817
ZNF208	ambiguous		ambiguous	SIDG41848
ZNF331	LoF	TSG, fusion		SIDG41941
ZNF384	fusion	fusion		SIDG41967
ZNF429	LoF		LoF	SIDG41999
ZNF521	Act	oncogene, fusion	Act	SIDG42069
ZNF626	ambiguous		ambiguous	SIDG42171
ZNF680	ambiguous		ambiguous	SIDG42214
ZNF721	ambiguous		ambiguous	SIDG42255
ZNF780A	Act		Act	SIDG42307
ZNF814	Act		Act	SIDG42334
ZNF93	LoF		LoF	SIDG41755
ZNRF3	LoF		LoF	SIDG42403
ZRSR2	LoF	TSG	LoF	SIDG42422
ZXDB	LoF		LoF	SIDG42467
